# Supplementary material for: Exploring the Micro-Mosaic Landscape of FGFR3 Mutations in the Ageing Male Germline and Their Potential Implications in Meiotic Differentiation
Source: Genes (Basel). 2024 Jan 30;15(2):191. doi: 10.3390/genes15020191 (PMC10888257; doi:10.3390/genes15020191)
Supplement: Supplementary file 1 [file genes-15-00191-s001.zip]

Archive with 4 entries (4 files):
- Supplementary Table S2.xlsx
- Supplementary_Methods.pdf
- Supplemntary Table S1.xlsx
- Supplemntary Table S3.xlsx
