# Supplementary material for: Exploring the Micro-Mosaic Landscape of FGFR3 Mutations in the Ageing Male Germline and Their Potential Implications in Meiotic Differentiation
Source: Genes (Basel). 2024 Jan 30;15(2):191. doi: 10.3390/genes15020191 (PMC10888257; doi:10.3390/genes15020191)
Supplement: Supplementary file 1 [file genes-15-00191-s001.zip › Supplementary Table S2.xlsx]

## Sheet: Table S3_testis
Table S2: Spatial distribution of mutations in a human testis of a 68-year-old donor. VAF: Variant Allele Frequency estimated as λ=−ln(1− (mut/(mut+wt)))
	ACH c.1138G>A			TDII c.1948A>G
Piece	Wild-type	Mutant	VAF	Wild-type	Mutant	VAF
101	594528	15	2.52298e-05	525478	1	1.90303e-06
102	530064	17	3.20711e-05	413290	0	0
103	603148	12	1.98954e-05	444225	5	1.12555e-05
104	118519	9	7.59343e-05	87229	0	0
105	354138	146	0.000412184	310688	0	0
106	355578	4	1.12492e-05	393010	2	5.08892e-06
107	158864	0	0	159604	0	0
108	777903	2	2.57101e-06	269687	1	3.708e-06
109	493491	12	2.43163e-05	115267	1	8.67547e-06
110	125632	5	3.9798e-05	538368	0	0
111	588865	14	2.37743e-05	585002	0	0
112	266640	36	0.000135004	183354	0	0
113	255817	12	4.69074e-05	87584	0	0
114	495501	14	2.82538e-05	378260	1	2.64368e-06
115	173559	0	0	211742	0	0
116	162620	2	1.22985e-05	93687	0	0
117	502347	4	7.96259e-06	415731	1	2.4054e-06
118	488566	0	0	477685	0	0
119	402666	6	1.49006e-05	345096	0	0
120	297049	1	3.36644e-06	72839	0	0
121	541911	0	0	362267	0	0
122	183304	5	2.72767e-05	213356	0	0
123	368325	2	5.42997e-06	58259	0	0
124	232492	9	3.87103e-05	85466	0	0
125	627668	26	4.14223e-05	432058	0	0
126	617961	35	5.66363e-05	511104	2	3.91309e-06
127	439312	0	0	221199	0	0
128	377014	0	0	241239	0	0
129	250615	9	3.5911e-05	179040	0	0
130	360662	7	1.94086e-05	268604	0	0
131	402332	17	4.22528e-05	399522	0	0
132	913582	0	0	701360	0	0
201	826648	24	2.90325e-05	652342	0	0
202	498180	20	4.01453e-05	413751	0	0
203	374104	8	2.13842e-05	306873	0	0
204	435220	48	0.000110283	345571	0	0
205	350536	15	4.27907e-05	293965	0	0
206	149732	0	0	113295	0	0
207	423783	83	0.000195836	317267	3	9.45571e-06
208	634848	14	2.20523e-05	492143	3	6.09577e-06
209	397424	1	2.5162e-06	371934	1	2.68865e-06
210	384197	31	8.06845e-05	364201	0	0
211	332645	10	3.00616e-05	372320	0	0
212	279414	37	0.000132411	337946	0	0
213	286360	44	0.000153641	160610	0	0
214	291262	10	3.43328e-05	225429	1	4.43598e-06
215	383255	14	3.65285e-05	270683	3	1.1083e-05
216	559036	32	5.72398e-05	495126	0	0
217	606864	25	4.11945e-05	585385	1	1.70828e-06
218	480255	61	0.000127008	347804	0	0
219	402666	6	1.49006e-05	345096	0	0
220	248002	11	4.43535e-05	201067	0	0
221	395926	0	0	322704	21	6.5073e-05
222	270871	4	1.47671e-05	224213	4	1.784e-05
223	418172	3	7.17406e-06	341782	0	0
224	544466	24	4.40789e-05	486706	0	0
225	524917	59	0.000112392	519736	0	0
226	336772	20	5.93856e-05	382574	1	2.61387e-06
227	352926	13	3.68342e-05	329192	2	6.07546e-06
228	707014	13	1.8387e-05	710081	0	0
229	645554	12	1.85885e-05	654208	4	6.11424e-06
230	814824	39	4.7862e-05	825272	0	0
231	624097	21	3.3648e-05	622368	0	0
232	208666	6	2.87537e-05	198949	0	0
301	202566	7	3.4556e-05	98508	0	0
302	261335	3	1.14795e-05	424061	4	9.43256e-06
303	322239	31	9.61973e-05	299367	0	0
304	403911	17	4.20876e-05	378702	0	0
305	154378	3	1.94326e-05	56536	1	1.76877e-05
306	360433	5	1.38721e-05	303618	0	0
307	349619	19	5.43434e-05	337566	1	2.96238e-06
308	249354	12	4.81232e-05	211116	1	4.73672e-06
309	207550	6	2.89083e-05	84001	7	8.33289e-05
310	162636	6	3.68915e-05	72545	0	0
311	581593	158	0.000271631	571550	0	0
312	295854	31	0.000104776	119202	0	0
313	266957	8	2.99669e-05	172473	1	5.79799e-06
314	214381	23	0.00010728	161280	2	1.24007e-05
315	543217	6	1.10452e-05	506343	0	0
316	329201	6	1.82258e-05	317669	4	1.25916e-05
317	89797	6	6.68151e-05	59710	1	1.67475e-05
318	284739	29	0.000101842	276781	6	2.16776e-05
319	545734	21	3.84795e-05	547948	4	7.29994e-06
320	222278	0	0	207777	0	0
321	401206	50	0.000124616	354209	0	0
322
323	808713	13	1.60748e-05	495128	0	0
324
325	272123	5	1.83739e-05	241584	12	4.96709e-05
326	258652	3	1.15985e-05	178202	0	0
327	258652	3	1.15985e-05	178202	0	0
328	386105	16	4.14386e-05	305790	3	9.81061e-06
329	334641	22	6.57399e-05	260021	6	2.30748e-05
330	425377	17	3.99638e-05	326549	0	0
331	379995	20	5.26309e-05	259422	0	0
332	524692	12	2.28703e-05	350621	1	2.85208e-06
401	257332	1	3.88602e-06	83270	14	0.000168114
402	355520	2	5.62555e-06	119791	118	0.000984564
403	323181	1	3.09424e-06	339358	3	8.84018e-06
404	313604	5	1.59435e-05	256154	4	1.56155e-05
405	551382	8	1.45089e-05	455478	1	2.19549e-06
406	347054	10	2.88135e-05	293976	1	3.40163e-06
407	377087	9	2.38669e-05	271078	2	7.37792e-06
408	355353	18	5.06526e-05	378857	3	7.91852e-06
409	350357	9	2.56878e-05	321316	0	0
410	231474	0	0	236450	0	0
411	413548	25	6.04506e-05	393469	0	0
412	119849	1	8.3438e-06	127971	0	0
413	580141	4	6.89485e-06	436292	0	0
414	103667	5	4.82302e-05	100553	0	0
415	73316	4	5.45569e-05	77274	0	0
416	357831	0	0	158801	0	0
417	307043	3	9.77057e-06	269818	2	7.41238e-06
418	472860	3	6.34435e-06	272515	0	0
419	505978	1	1.97637e-06	304218	1	3.28711e-06
420	410648	2	4.87034e-06	173727	0	0
421	158589	1	6.30559e-06	112043	0	0
422	557463	13	2.33197e-05	450953	1	2.21752e-06
423	101835	3	2.9459e-05	96732	1	1.03378e-05
424	300051	7	2.33291e-05	232533	0	0
425	355353	18	5.06526e-05	378857	3	7.91852e-06
426	350357	9	2.56878e-05	321316	0	0
427	151588	13	8.57551e-05	239835	0	0
428	211342	15	7.09725e-05	351842	0	0
429	540500	4	7.40053e-06	345351	0	0
430	219825	1	4.54906e-06	320553	0	0
431	186006	11	5.91361e-05	256952	0	0
432	398824	20	5.01462e-05	448468	1	2.22981e-06
501	418014	17	4.06677e-05	326348	3	9.1926e-06
502	697250	3	4.30261e-06	527558	10	1.89551e-05
503	265372	5	1.88413e-05	326338	1	3.0643e-06
504	332923	0	0	327561	7	2.13698e-05
505	159331	3	1.88286e-05	208733	0	0
506	381198	8	2.09862e-05	320655	0	0
507	387935	8	2.06218e-05	353405	0	0
508	367448	3	8.16439e-06	394553	0	0
509	259543	9	3.46757e-05	285318	3	1.05145e-05
510	173259	10	5.77154e-05	165127	2	1.21118e-05
511	219542	3	1.36647e-05	242611	0	0
512	365043	5	1.36969e-05	385127	5	1.29826e-05
513	227988	16	7.01767e-05	246561	0	0
514	322371	15	4.65292e-05	338265	0	0
515	472538	17	3.59753e-05	462798	0	0
516	672738	0	0	158920	0	0
517	275684	0	0	221799	0	0
518	481260	0	0	234818	0	0
519	282381	4	1.41652e-05	194085	2	1.03047e-05
520	821892	0	0	125208	0	0
521	533097	0	0	240545	0	0
522	367808	1	2.71881e-06	198298	1	5.0429e-06
523	396730	28	7.05745e-05	271404	10	3.68448e-05
524	255077	27	0.000105845	198323	0	0
525	276822	2	7.22483e-06	229686	2	8.7075e-06
526	308311	5	1.62173e-05	270044	2	7.40617e-06
527	629924	4	6.34995e-06	491269	0	0
528	508534	12	2.3597e-05	485194	3	6.18307e-06
529	549790	0	0	414810	6	1.44643e-05
530	952120	9	9.45255e-06	363832	0	0
531	664935	5	7.5195e-06	297485	409	0.00137391
532	485612	17	3.50068e-05	44695	132	0.002949
601	132971	0	0	137519	0	0
602	868146	13	1.49743e-05	641224	1	1.55952e-06
603	183116	0	0	128834	0	0
604	183692	0	0	153105	0	0
605	627384	23	3.66595e-05	521097	1	1.91903e-06
606	99365	0	0	139168	0	0
607	322209	4	1.24142e-05	202884	0	0
608	366820	59	0.000160829	220671	1	4.53162e-06
609	365642	4	1.09396e-05	211321	0	0
610	356955	16	4.48226e-05	187218	0	0
611	402410	16	3.97597e-05	260614	0	0
612	97914	1	1.0213e-05	61086	0	0
613	271073	3	1.10671e-05	246506	0	0
614	196321	8	4.07488e-05	293948	0	0
615	280572	13	4.63328e-05	147863	0	0
616	215770	0	0	126547	0	0
617	506948	4	7.89032e-06	380244	10	2.62986e-05
618	357365	6	1.67894e-05	264613	0	0
619	463977	10	2.15526e-05	260467	31	0.00011901
620	376858	5	1.32675e-05	209140	0	0
621	479527	15	3.12803e-05	253202	0	0
622	247136	9	3.64165e-05	154352	2	1.29573e-05
623	176923	2	1.13043e-05	52079	0	0
624	571619	19	3.32384e-05	322068	0	0
625	206412	13	6.29789e-05	195296	1	5.12042e-06
626	298757	5	1.67359e-05	267677	1	3.73584e-06
627	402536	14	3.47789e-05	373789	2	5.3506e-06
628	409262	11	2.68773e-05	370576	7	1.88893e-05
629	297326	0	0	308067	0	0
630	300743	5	1.66254e-05	305251	2	6.55196e-06
631	568390	0	0	457800	0	0
632	409312	0	0	288280	0	0
