# Supplementary material for: Exploring the Micro-Mosaic Landscape of FGFR3 Mutations in the Ageing Male Germline and Their Potential Implications in Meiotic Differentiation
Source: Genes (Basel). 2024 Jan 30;15(2):191. doi: 10.3390/genes15020191 (PMC10888257; doi:10.3390/genes15020191)
Supplement: Supplementary file 1 [file genes-15-00191-s001.zip › Supplemntary Table S1.xlsx]

## Sheet: Table S1
Table S1: Control data for samples with positive controls (cell line c.1138G>A) or DNA from heterozygote patient for c.1948A>G, spiked into wild-type (WT) human genomic DNA at different ratios for 2-8 experimental replicates. Also shown is the data of 6 biological replicates of ~300,000 genome copies of WT plasmid to which ~1ug of E. coli carrier DNA was added to have a similar number of molecule…
Positive ctrls	c.1138G>A				c.1948A>G
Dilution (expected)	Mutant	Wild type	VAF (observed)	Median VAF	Mutant	Wild type	VAF	Median VAF
1:100				0.0159627	244	91691	0.00266111	0.00529259
	7000	195892	0.0351103		1055	184569	0.00571602
	2695	152233	0.0175483		1165	220119	0.00529259
	1632	190124	0.00854724		1106	270460	0.00408933
	2943	218457	0.0133818		1098	230731	0.00475879
	3112	178937	0.0172421		1339	248921	0.00537922
	1993	134739	0.0146832		984	185681	0.00529941
1:1,000	129	156292	0.000825038	0.000819089				0.000502662
	71	112558	0.000630587
	110	135223	0.00081314		71	161402	0.000439895
	243	267600	0.00090766		161	330327	0.000487396
	106	157402	0.000673208		48	167025	0.000287382
	208	185674	0.00111962		145	261518	0.000554455
	260	399675	0.000650317		197	380362	0.000517928
	391	207382	0.00188363		144	259975	0.000553899
1:10,000	10	162061	6.17033e-05	4.9885e-05	5	266019	1.87956e-05	3.6523e-05
	5	107884	4.6345e-05		21	205329	0.000102275
	10	200456	4.9885e-05		7	148476	4.71457e-05
					7	270267	2.59003e-05
Negative ctrls	c.1138G>A				c.1948A>G
WT plasmid	0	158091	0	2.87866e-06	0	246898	0	0
WT plasmid	0	365147	0		0	125208	0
WT plasmid	2	347383	5.75732e-06		0	281047	0
WT plasmid	0	223682	0		1	1103477	9.06226e-07
WT plasmid	5	414803	1.20538e-05		0	248750	0
WT plasmid	5	236796	2.1115e-05		0	242950	0
