# Supplementary material for: Exploring the Micro-Mosaic Landscape of FGFR3 Mutations in the Ageing Male Germline and Their Potential Implications in Meiotic Differentiation
Source: Genes (Basel). 2024 Jan 30;15(2):191. doi: 10.3390/genes15020191 (PMC10888257; doi:10.3390/genes15020191)
Supplement: Supplementary file 1 [file genes-15-00191-s001.zip › Supplemntary Table S3.xlsx]

## Sheet: Table S2_sperm
Table S3: Donor specific information for c.1138 and c1948. The variant allele frequency was estimated as λ=−ln(1− (mut/(mut+wt)))
		ACH c.1138G>A			TDII c.1948A>G
Age	Sample	Wild-type	Mutant	VAF	Wild-type	Mutant	VAF
25	1112	491744	1	2.03358e-06	537582	10	1.86016e-05
26	1018	448821	22	4.90161e-05	410673	0	0
26	1315	557868	28	5.01898e-05	616440	1	1.62222e-06
26	1385	460079	26	5.65104e-05	697508	0	0
27	1081	301774	0	0	274567	0	0
27	1146	466391	9	1.92969e-05	440607	0	0
28	1350	424499	7	1.64899e-05	433275	0	0
29	1333	306265	12	3.9181e-05	300565	0	0
30	1137	233673	5	2.13972e-05	300514	0	0
30	1413	369921	6	1.62195e-05	251163	3	1.19444e-05
32	1134	312889	7	2.23719e-05	366961	2	5.45016e-06
32	1358	346758	3	8.65153e-06	371687	3	8.07127e-06
32	1414	529638	9	1.69926e-05	552664	0	0
33	1116	421825	22	5.2153e-05	338505	2	5.90831e-06
33	1370	198126	3	1.51418e-05	235423	0	0
34	1129	457233	1	2.18707e-06	339169	0	0
34	1131	592297	3	5.06501e-06	448371	0	0
34	1167	229921	1	4.34931e-06	169670	0	0
37	1141	152356	0	0
38	1387	160789	2	1.24386e-05	56618	0	0
40	1736	649947	21	3.23098e-05	570667	0	0
40	1752	166237	0	0	435069	0	0
41	1259	205634	7	3.40405e-05	389280	3	7.70651e-06
41	1584	453116	51	0.000112548	385558	13	3.37168e-05
41	1696	782219	18	2.30112e-05	626942	0	0
41	1705	572417	17	2.96982e-05	572738	0	0
41	1719	303755	14	4.60887e-05	368647	0	0
41	1728	298332	77	0.000258068	220015	0	0
41	1755	405510	13	3.20579e-05	333950	2	5.9889e-06
42	1753	214649	2	9.31749e-06	203432	0	0
43	1708	973149	28	2.87722e-05	896218	9	1.00421e-05
43	1709	772330	128	0.000165719	658802	5	7.5895e-06
43	1727	380087	23	6.05106e-05	232158	4	1.72295e-05
44	1110	302318	6	1.98465e-05	292572	1	3.41796e-06
44	1721	708226	24	3.38869e-05	641227	2	3.11902e-06
44	1732	331620	14	4.22161e-05	299113	1	3.34321e-06
45	1749	657039	2	3.04395e-06	525680	0	0
46	1084	219170	1	4.56266e-06	223089	0	0
46	1204	424123	27	6.36588e-05	264581	0	0
47	1701	751973	35	4.65431e-05	750044	35	4.66628e-05
48	1697	646866	26	4.0193e-05	598324	2	3.34266e-06
48	1704	691606	39	5.63889e-05	703566	0	0
48	1715	465679	8	1.71791e-05	420807	4	9.5055e-06
48	1724	439538	45	0.000102375	291843	0	0
48	1737	473838	51	0.000107626	328521	6	1.82635e-05
48	1750	96496	0	0	340001	0	0
49	1639	338176	6	1.77421e-05	258656	0	0
49	1698	915802	100	0.000109188	804142	3	3.73068e-06
50	1425	243398	15	6.16256e-05	323602	2	6.18041e-06
51	1368	557653	41	7.35197e-05	483906	0	0
51	1713	528800	22	4.16028e-05	465796	1	2.14686e-06
53	1699	390332	0	0	813778	12	1.47459e-05
54	1567	435189	11	2.52761e-05	333481	0	0
55	1133	458160	32	6.98422e-05	483906	0	0
55	1657	306152	6	1.95979e-05	213413	6	2.81141e-05
59	1780	281949	25	8.86646e-05	180058	0	0
		ACH c.1138G>A			TDII c.1948A>G
		0 mutation	5			31
		sum of all	56			55
		mutant	51			24
		% wild-type	8.92857			56.3636
		% mutant	91.0714			43.6364
